# Supplementary material for: Estimating the daily trend in the size of the COVID-19 infected population in Wuhan
Source: Infect Dis Poverty. 2020 Jun 18;9:69. doi: 10.1186/s40249-020-00693-4 (PMC7301350; doi:10.1186/s40249-020-00693-4)
Supplement: Supplementary file 1 — Additional file 1. The first file’s name is Data_source.xlsx. It is a table that lists the official COVID-19 websites of provincial and municipal health commissions for every city in China. It includes province, city and source websites in both Chinese and English. Information of COVID-19 patients are collected from these websites. [file 40249_2020_693_MOESM1_ESM.xlsx]

## Sheet: Sheet1
省份	Province	城市	City	Data source
北京	Beijing	北京	Beijing	http://wjw.beijing.gov.cn/wjwh/ztzl/xxgzbd/gzbdyqtb/
天津	Tianjin	天津	Tianjin	http://wsjk.tj.gov.cn/col/col87/index.html
山西	Shanxi	太原	Taiyuan	http://wjw.shanxi.gov.cn/wjywl02/index.hrh
山西	Shanxi	大同	Datong	http://wjw.shanxi.gov.cn/wjywl02/index.hrh
山西	Shanxi	阳泉	Yangquan	http://wjw.shanxi.gov.cn/wjywl02/index.hrh
山西	Shanxi	长治	Changzhi	http://wjw.shanxi.gov.cn/wjywl02/index.hrh
山西	Shanxi	晋城	Jincheng	http://wjw.shanxi.gov.cn/wjywl02/index.hrh
山西	Shanxi	朔州	Shuozhou	http://wjw.shanxi.gov.cn/wjywl02/index.hrh
山西	Shanxi	晋中	Jinzhong	http://wjw.shanxi.gov.cn/wjywl02/index.hrh
山西	Shanxi	运城	Yuncheng	http://wjw.shanxi.gov.cn/wjywl02/index.hrh
山西	Shanxi	忻州	Xinzhou	http://wjw.shanxi.gov.cn/wjywl02/index.hrh
山西	Shanxi	临汾	Linfen	http://wjw.shanxi.gov.cn/wjywl02/index.hrh
山西	Shanxi	吕梁	Lvliang	http://wjw.shanxi.gov.cn/wjywl02/index.hrh
内蒙古	Neimenggu	呼和浩特	Hohhot	http://wjw.nmg.gov.cn/xwzx/xwfb/index.shtml
内蒙古	Neimenggu	包头	Baotou	http://wjw.nmg.gov.cn/xwzx/xwfb/index.shtml
内蒙古	Neimenggu	乌海	Wuhai	http://wjw.nmg.gov.cn/xwzx/xwfb/index.shtml
内蒙古	Neimenggu	赤峰	Chifeng	http://wjw.nmg.gov.cn/xwzx/xwfb/index.shtml
内蒙古	Neimenggu	通辽	Tongliao	http://wjw.nmg.gov.cn/xwzx/xwfb/index.shtml
内蒙古	Neimenggu	鄂尔多斯	Ordos	http://wjw.nmg.gov.cn/xwzx/xwfb/index.shtml
内蒙古	Neimenggu	呼伦贝尔	Hulun Buir	http://wjw.nmg.gov.cn/xwzx/xwfb/index.shtml
内蒙古	Neimenggu	巴彦淖尔	Bayan Nur	http://wjw.nmg.gov.cn/xwzx/xwfb/index.shtml
内蒙古	Neimenggu	乌兰察布	Ulanqab	http://wjw.nmg.gov.cn/xwzx/xwfb/index.shtml
内蒙古	Neimenggu	兴安盟	Hinggan League	http://wjw.nmg.gov.cn/xwzx/xwfb/index.shtml
内蒙古	Neimenggu	锡林郭勒盟	Xilingol League	http://wjw.nmg.gov.cn/xwzx/xwfb/index.shtml
内蒙古	Neimenggu	阿拉善盟	Alxa League	http://wjw.nmg.gov.cn/xwzx/xwfb/index.shtml
辽宁	Liaoning	沈阳	Shenyang	http://wsjk.ln.gov.cn/wst_zdzt/xxgzbd/yqtb/
辽宁	Liaoning	大连	Dalian	http://dl.gov.cn/yqfk2020/1052145.vm
辽宁	Liaoning	鞍山	Anshan	http://wsjk.ln.gov.cn/wst_wsjskx/
辽宁	Liaoning	抚顺	Fushun	http://wsjk.ln.gov.cn/wst_wsjskx/
辽宁	Liaoning	本溪	Benxi	http://wsjk.ln.gov.cn/wst_zdzt/xxgzbd/yqtb/
辽宁	Liaoning	丹东	Dandong	http://www.dandong.gov.cn/ddsrmzf/qlyfzhyqfkgzqbrmqzjkaq/yqtb/
辽宁	Liaoning	锦州	Jinzhou	http://www.jzth.gov.cn/info.php?id=27
辽宁	Liaoning	营口	Yingkou	http://wsjk.ln.gov.cn/wst_wsjskx/
辽宁	Liaoning	阜新	Fuxin	http://wsjk.ln.gov.cn/wst_wsjskx/
辽宁	Liaoning	辽阳	Liaoyang	http://wsjk.ln.gov.cn/wst_wsjskx/
辽宁	Liaoning	盘锦	Panjin	http://wjw.panjin.gov.cn/col/col1734/index.html
辽宁	Liaoning	铁岭	Tieling	http://wsjk.ln.gov.cn/wst_wsjskx/
辽宁	Liaoning	朝阳	Chaoyang	http://wsjk.ln.gov.cn/wst_zdzt/xxgzbd/yqtb/
辽宁	Liaoning	葫芦岛	Huludao	http://wsjk.ln.gov.cn/wst_wsjskx/
吉林	Jilin	长春	Changchun	http://wsjkw.jl.gov.cn/zwgk/yqtb/
吉林	Jilin	吉林	Jilin	http://wsjkw.jl.gov.cn/zwgk/yqtb/
吉林	Jilin	四平	Sipin	http://wsjkw.jl.gov.cn/zwgk/yqtb/
吉林	Jilin	辽源	Liaoyuan	http://wsjkw.jl.gov.cn/zwgk/yqtb/
吉林	Jilin	通化	Tonghua	http://wsjkw.jl.gov.cn/zwgk/yqtb/
吉林	Jilin	白山	Baishan	http://wsjkw.jl.gov.cn/zwgk/yqtb/
吉林	Jilin	松原	Songyuan	http://wsjkw.jl.gov.cn/zwgk/yqtb/
吉林	Jilin	白城	Baicheng	http://wsjkw.jl.gov.cn/zwgk/yqtb/
吉林	Jilin	延边朝鲜族自治州	Yanbian	http://wsjkw.jl.gov.cn/zwgk/yqtb/
黑龙江	Heilongjiang	哈尔滨	Harbin	http://yiqing.ljjk.org.cn/index/patients/newslist.html
黑龙江	Heilongjiang	齐齐哈尔	Qiqihar	http://yiqing.ljjk.org.cn/index/patients/newslist.html
黑龙江	Heilongjiang	鸡西	Jixi	http://yiqing.ljjk.org.cn/index/patients/newslist.html
黑龙江	Heilongjiang	鹤岗	Hegang	http://yiqing.ljjk.org.cn/index/patients/newslist.html
黑龙江	Heilongjiang	双鸭山	Shuangyashan	http://yiqing.ljjk.org.cn/index/patients/newslist.html
黑龙江	Heilongjiang	大庆	Daqing	http://yiqing.ljjk.org.cn/index/patients/newslist.html
黑龙江	Heilongjiang	伊春	Yichun	http://yiqing.ljjk.org.cn/index/patients/newslist.html
黑龙江	Heilongjiang	佳木斯	Jiamushi	http://yiqing.ljjk.org.cn/index/patients/newslist.html
黑龙江	Heilongjiang	七台河	Qitaihe	http://yiqing.ljjk.org.cn/index/patients/newslist.html
黑龙江	Heilongjiang	牡丹江	Mudanjiang	http://yiqing.ljjk.org.cn/index/patients/newslist.html
黑龙江	Heilongjiang	黑河	Heihe	http://yiqing.ljjk.org.cn/index/patients/newslist.html
黑龙江	Heilongjiang	绥化	Suihua	http://yiqing.ljjk.org.cn/index/patients/newslist.html
黑龙江	Heilongjiang	大兴安岭地区	Da Hinggan Ling	http://yiqing.ljjk.org.cn/index/patients/newslist.html
河北	Hebei	石家庄	Shijiazhuang	http://hebei.sina.com.cn/
河北	Hebei	唐山	Tangshan	http://hebei.sina.com.cn/
河北	Hebei	秦皇岛	Qinhuangdao	http://hebei.sina.com.cn/
河北	Hebei	邯郸	Handan	http://hebei.sina.com.cn/
河北	Hebei	邢台	Xingtai	http://hebei.sina.com.cn/
河北	Hebei	保定	Baoding	http://hebei.sina.com.cn/
河北	Hebei	张家口	Zhangjiakou	http://hebei.sina.com.cn/
河北	Hebei	承德	Chengde	http://hebei.sina.com.cn/
河北	Hebei	沧州	Cangzhou	http://hebei.sina.com.cn/
河北	Hebei	廊坊	Langfang	http://hebei.sina.com.cn/
河北	Hebei	衡水	Hengshui	http://hebei.sina.com.cn/
上海	Shanghai	上海	Shanghai	http://wsjkw.sh.gov.cn/xwfb/index.html
江苏	Jiangsu	南京	Nanjing	http://www.nanjing.gov.cn/zt/yqfk/yqdt/
江苏	Jiangsu	无锡	Wuxi	http://www.wuxi.gov.cn/ztzl/zyqzt/zxgg/index_5.shtml
江苏	Jiangsu	徐州	Xuzhou	http://www.xz.gov.cn/zgxz/zwgk/008010/008010003/
江苏	Jiangsu	常州	Changzhou	http://www.changzhou.gov.cn/ns_class/xwzx_01/2
江苏	Jiangsu	苏州	Suzhou	http://wsjkw.suzhou.gov.cn/szswjw/gsgg/list_2.shtml
江苏	Jiangsu	南通	Nantong	http://wjw.nantong.gov.cn/ntswjw/gggs/gggs.html#
江苏	Jiangsu	连云港	Lianyungang	Wechat Official Account: lygfabu
江苏	Jiangsu	淮安	Huaian	http://www.huaian.gov.cn/col/16655_185673/index.html
江苏	Jiangsu	盐城	Yancheng	Wechat Official Account: ycfb365
江苏	Jiangsu	扬州	Yangzhou	http://wjw.yangzhou.gov.cn/yzwshjh/ywkd/wjw_list.shtml
江苏	Jiangsu	镇江	Zhenjiang	http://wjw.zhenjiang.gov.cn/xwzx/wsxx/index.htm
江苏	Jiangsu	泰州	Taizhou	http://wjw.taizhou.gov.cn/col/col25808/index.html?uid=46605&pageNum=2
江苏	Jiangsu	宿迁	Suqian	http://wsj.suqian.gov.cn/swsj/wsyw/list_wz_3.shtml
浙江	Zhejiang	杭州	Hangzhou	http://wsjkw.hangzhou.gov.cn/col/col1228996568/index.html
浙江	Zhejiang	宁波	Ningbo	http://wjw.ningbo.gov.cn/col/col142/index.html
浙江	Zhejiang	温州	Wenzhou	http://wjw.wenzhou.gov.cn/col/col1209919/index.html
浙江	Zhejiang	嘉兴	Jiaxing	http://wsjkw.jiaxing.gov.cn/col/col1602865/index.html
浙江	Zhejiang	湖州	Huzhou	Wechat Official Account: huzhoufabu
浙江	Zhejiang	绍兴	Shaoxing	http://sxws.sx.gov.cn/col/col1467239/index.html
浙江	Zhejiang	金华	Jinhua	http://wjw.jinhua.gov.cn/zwgk/zzgg/
浙江	Zhejiang	衢州	Quzhou	http://wjw.qz.gov.cn/col/col1500059/index.html
浙江	Zhejiang	舟山	Zhoushan	Wechat Official Account: zhoushantt
浙江	Zhejiang	台州	Taizhou	http://wsjkw.zjtz.gov.cn/gzdt/class/?68.html
浙江	Zhejiang	丽水	Lishui	http://wsjsw.lishui.gov.cn/xwzx/bjdt/
安徽	Anhui	合肥	Hefei	http://wjw.hefei.gov.cn/content/column/6789151?pageIndex=1
安徽	Anhui	芜湖	Wuhu	http://wsjkw.wuhu.gov.cn/content/column/6788146?pageIndex=2
安徽	Anhui	蚌埠	Bengbu	http://wjw.bengbu.gov.cn/gzdt/index.jsp?pageNumber=1
安徽	Anhui	淮南	Huainann	http://wjw.huainan.gov.cn/content/column/12833824?pageIndex=3
安徽	Anhui	马鞍山	Maanshan	http://www.mas.gov.cn/content/column/4697378?pageIndex=3
安徽	Anhui	淮北	Huaibei	http://wjw.huaibei.gov.cn/content/column/4698158?pageIndex=2
安徽	Anhui	铜陵	Tongling	http://wsjkw.tl.gov.cn/1982/1983/index_1.html
安徽	Anhui	安庆	Anqing	http://wjw.anqing.gov.cn/content/column/13971952?pageIndex=3
安徽	Anhui	黄山	Huangshan	http://wjw.huangshan.gov.cn/BranchOpennessContent/showList/10395/300100/page_4.html
安徽	Anhui	滁州	Chuzhou	http://wjw.chuzhou.gov.cn/content/column/5341652?pageIndex=2
安徽	Anhui	阜阳	Fuyang	http://wjw.fy.gov.cn/content/channel/5c35be0048787ad14d009190/page-3/
安徽	Anhui	宿州	Suzhou	http://wjw.ahsz.gov.cn/content/column/27543920?pageIndex=2
安徽	Anhui	六安	Liuan	http://wjw.luan.gov.cn/content/channel/580733e81ea8aca011000000/
安徽	Anhui	亳州	Bozhou	http://wjw.bozhou.gov.cn/News/showList/4467/page_1.html
安徽	Anhui	池州	Chizhou	http://wjw.chizhou.gov.cn/News/showList/2718/page_1.html
安徽	Anhui	宣城	Xuancheng	http://wjw.xuancheng.gov.cn/News/showList/3358/page_2.html
福建	Fujian	福州	Fuzhou	http://www.fuzhou.gov.cn/zgfzzt/swjw/fzwj/wjgg/
福建	Fujian	厦门	Xiamen	http://hfpc.xm.gov.cn/xwzx/xwzx/
福建	Fujian	莆田	Putian	http://wjw.fujian.gov.cn/xxgk/gzdt/wsjsyw/
福建	Fujian	三明	Sanming	http://wjw.sm.gov.cn/xxgk/wjyw/sjdt/
福建	Fujian	泉州	Quanzhou	http://health.quanzhou.gov.cn/xwzx/tzgg/
福建	Fujian	漳州	Zhangzhou	http://wjw.zhangzhou.gov.cn/cms/html/zzswshjhsywyh/yqfkdt/index.html
福建	Fujian	南平	Nanping	http://wjw.np.gov.cn/cms/html/npswshjhsywyh/tzgg/index.html
福建	Fujian	龙岩	Longyan	http://wjw.longyan.gov.cn/zwgk/gzdt/
福建	Fujian	宁德	Ningde	http://wjw.ningde.gov.cn/xwdt/gzdt/
江西	Jiangxi	南昌	Nanchang	http://hc.jiangxi.gov.cn/xwzx/wjxw/index.shtml
江西	Jiangxi	景德镇	Jingdezhen	http://wsjs.jdz.gov.cn/zwfw/087002/1.html
江西	Jiangxi	萍乡	Pingxiang	http://hc.jiangxi.gov.cn/xwzx/wjxw/index.shtml
江西	Jiangxi	九江	Jiujiang	http://hc.jiangxi.gov.cn/xwzx/wjxw/index.shtml
江西	Jiangxi	新余	Xinyu	http://hc.jiangxi.gov.cn/xwzx/wjxw/index.shtml
江西	Jiangxi	鹰潭	Yingtan	http://wjw.yingtan.gov.cn/gzdt/zwdt/
江西	Jiangxi	赣州	Ganzhou	http://wjw.ganzhou.gov.cn/XinWenZhongXin/ArticleList.aspx?ClassID=3294
江西	Jiangxi	吉安	Jian	http://wsjk.jian.gov.cn/news-list-gzyw.html
江西	Jiangxi	宜春	Yichun	http://wjw.yichun.gov.cn/news-list-gzyw.html
江西	Jiangxi	抚州	Fuzhou	http://hc.jiangxi.gov.cn/xwzx/wjxw/index.shtml
江西	Jiangxi	上饶	Shangrao	http://www.srswjw.gov.cn/front/article/toArticleList?folderId=5
山东	Shandong	济南	Jinan	http://jnmhc.jinan.gov.cn/col/col50366/index.html
山东	Shandong	青岛	Qingdao	http://wsjsw.qingdao.gov.cn/n28356065/n32563060/n32563061/index.html
山东	Shandong	淄博	Zibo	http://ws.zibo.gov.cn/col/col814/index.html
山东	Shandong	枣庄	Zaozhuang	http://wsjkw.zaozhuang.gov.cn/gzdt/xwtt/
山东	Shandong	东营	Dongying	http://dywsjk.dongying.gov.cn/
山东	Shandong	烟台	Yantai	http://wjw.yantai.gov.cn/col/col5653/index.html
山东	Shandong	潍坊	Weifang	http://wsjkw.weifang.gov.cn/ZWDT/TZGG/
山东	Shandong	济宁	Jining	http://wjw.jining.gov.cn/col/col17066/index.html
山东	Shandong	泰安	Taian	http://wjw.taian.gov.cn/col/col119732/index.html
山东	Shandong	威海	Weihai	http://wsjkw.weihai.gov.cn/col/col29393/index.html
山东	Shandong	日照	Rizhao	http://wsjkw.rizhao.gov.cn/col/col119693/index.html
山东	Shandong	临沂	Linyi	http://wsjsw.linyi.gov.cn/gsgg.htm
山东	Shandong	德州	Dezhou	http://dzwjw.dezhou.gov.cn/n49744467/index.html
山东	Shandong	聊城	Liaocheng	http://wjw.liaocheng.gov.cn/xwzx_12609/gggs/
山东	Shandong	滨州	Binzhou	http://wjw.binzhou.gov.cn/zhengwu/class/
山东	Shandong	菏泽	Heze	http://hzswsjkw.heze.gov.cn/col/col119712/index.html
河南	Henan	郑州	Zhengzhou	http://wjw.zhengzhou.gov.cn/qwfb/index.jhtml
河南	Henan	开封	Kaifeng	Wechat Official Account: kffb0378
河南	Henan	洛阳	Luoyang	http://www.lyws.gov.cn/list/4.html
河南	Henan	平顶山	Pingdingshan	http://pdswsjsw.gov.cn/channels/10088.html
河南	Henan	安阳	Anyang	Wechat Official Account: gh_80ccde83bd81
河南	Henan	鹤壁	Hebi	Wechat Official Account: HBnewstt
河南	Henan	新乡	Xinxiang	http://www.xxswjw.gov.cn/page206?article_category=5
河南	Henan	焦作	Jiaozuo	Wechat Official Account: jzfb123
河南	Henan	濮阳	Puyang	Wechat Official Account: pyzaixian
河南	Henan	许昌	Xuchang	http://xcswjw.xuchang.gov.cn/gzdt/secondpage.html
河南	Henan	漯河	Luohe	http://www.lhswjw.gov.cn/viewlist.aspx?id=2
河南	Henan	三门峡	Sanmenxia	http://www.hnwsjsw.gov.cn/channels/858.shtml
河南	Henan	南阳	Nanyang	http://nyws.nanyang.gov.cn/info/iList.jsp?cat_id=43109
河南	Henan	商丘	Shangqiu	Wechat Official Account: hnsqfb
河南	Henan	信阳	Xinyang	http://www.hnxywjw.gov.cn/a/zhuanti/yxhnlgfk/xxgzbd/yqtb/
河南	Henan	周口	Zhoukou	Wechat Official Account: zkszq2017
河南	Henan	驻马店	Zhumadian	Wechat Official Account: zmdrbs
湖南	Hunan	长沙	Changsha	http://wsjkw.changsha.gov.cn/ztzl_1/fkxxgzbd/xxfb/
湖南	Hunan	株洲	Zhuzhou	http://wsjkw.xiangtan.gov.cn/5220/5226/5235/index.htm
湖南	Hunan	湘潭	Xiangtan	Wechat Official Account: xiangtanfabu
湖南	Hunan	衡阳	Hengyang	Wechat Official Account: hengyangfabu
湖南	Hunan	邵阳	Shaoyang	https://wjw.shaoyang.gov.cn/wjw/zyxw/list.shtml
湖南	Hunan	岳阳	Yueyang	http://wsj.yueyang.gov.cn/11161/60061/index.htm
湖南	Hunan	常德	Changde	http://wjw.changde.gov.cn/zhdt/wjdt
湖南	Hunan	张家界	Zhangjiajie	Wechat Official Account: bendiw_cc
湖南	Hunan	益阳	Yiyang	Wechat Official Account: YYFB1229
湖南	Hunan	郴州	Chenzhou	Wechat Official Account: chenzhoufabu
湖南	Hunan	永州	Yongzhou	Wechat Official Account: yongzhoufabu
湖南	Hunan	怀化	Huaihua	Wechat Official Account: news0745
湖南	Hunan	娄底	Loudi	http://www.hnloudi.gov.cn/loudi/qwfb/list.shtml
湖南	Hunan	湘西土家族苗族自治州	Xiangxi	http://wjw.hunan.gov.cn/wjw/qwfb/yqfkgz_list.html
广东	Guangdong	广州	Guangzhou	http://wsjkw.gd.gov.cn/zwyw_yqxx/index.html
广东	Guangdong	韶关	Shaoguan	http://wsjkw.gd.gov.cn/xxgzbdfk/yqtb/
广东	Guangdong	深圳	Shenzhen	http://wjw.sz.gov.cn/yqxx/
广东	Guangdong	珠海	Zhuhai	Wechat Official Account: zhuhaifabu
广东	Guangdong	汕头	Shantou	http://wsjkw.gd.gov.cn/xxgzbdfk/yqtb/
广东	Guangdong	佛山	Foushan	http://wsjkw.gd.gov.cn/xxgzbdfk/yqtb/
广东	Guangdong	江门	Jiangmen	http://wsjkw.gd.gov.cn/xxgzbdfk/yqtb/
广东	Guangdong	湛江	Zhanjiang	http://wsjkw.gd.gov.cn/xxgzbdfk/yqtb/
广东	Guangdong	茂名	Maoming	http://wsjkw.gd.gov.cn/xxgzbdfk/yqtb/
广东	Guangdong	肇庆	Zhaoqing	http://wsjkw.gd.gov.cn/xxgzbdfk/yqtb/
广东	Guangdong	惠州	Huizhou	http://wsjkw.gd.gov.cn/xxgzbdfk/yqtb/
广东	Guangdong	梅州	Meizhou	http://wsjkw.gd.gov.cn/xxgzbdfk/yqtb/
广东	Guangdong	汕尾	Shanwei	http://wsjkw.gd.gov.cn/xxgzbdfk/yqtb/
广东	Guangdong	河源	Heyuan	http://wsjkw.gd.gov.cn/xxgzbdfk/yqtb/
广东	Guangdong	阳江	Yangjiang	http://wsjkw.gd.gov.cn/xxgzbdfk/yqtb/
广东	Guangdong	清远	Qingyuan	http://wsjkw.gd.gov.cn/xxgzbdfk/yqtb/
广东	Guangdong	东莞	Dongguan	Wechat Official Account: dgdalaba
广东	Guangdong	中山	Zhongshan	http://wsjkw.gd.gov.cn/xxgzbdfk/yqtb/
广东	Guangdong	潮州	Chaozhou	http://wsjkw.gd.gov.cn/xxgzbdfk/yqtb/
广东	Guangdong	揭阳	Jieyang	http://wsjkw.gd.gov.cn/xxgzbdfk/yqtb/
广东	Guangdong	云浮	Yunfu	http://wsjkw.gd.gov.cn/xxgzbdfk/yqtb/
广西	Guangxi	南宁	Nanning	http://wjw.nanning.gov.cn/gzdt/bjdt/index_2.html
广西	Guangxi	柳州	Liuzhou	http://wjw.liuzhou.gov.cn/xwzx/sjxw/index_1.html
广西	Guangxi	桂林	Guilin	http://wjw.guilin.gov.cn/gzdt/bw/index_1.html
广西	Guangxi	梧州	Wuzhou	http://wjw.wuzhou.gov.cn/gggs/index.shtml
广西	Guangxi	北海	Beihai	http://xxgk.beihai.gov.cn/bhswshjhsywyh/gzdt_84784/
广西	Guangxi	防城港	Fangchenggang	http://www.fcgs.gov.cn/wjw/zwgk/
广西	Guangxi	钦州	Qinzhou	http://zwgk.qinzhou.gov.cn/auto2540/gzdt_3159/
广西	Guangxi	贵港	Guigang	http://www.gxgg.gov.cn/gdtt/index.shtml
广西	Guangxi	玉林	Yulin	http://wjw.yulin.gov.cn/yulinshiweishenghejhsywyh/zwyw
广西	Guangxi	百色	Baise	http://www.baise.gov.cn/
广西	Guangxi	贺州	Hezhou	http://www.gxhz.gov.cn/E_ReadClass.asp?E_TypeId=13&E_BigClassId=63
广西	Guangxi	河池	Hechi	http://wjw.hechi.gov.cn/gggs/index-2.shtml
广西	Guangxi	来宾	Laibin	http://wjw.laibin.gov.cn/web/index.aspx
广西	Guangxi	崇左	Chongzuo	http://wsjkw.gxzf.gov.cn/zhuantiqu/ncov/ncovyqtb/
海南	Hainan	海口	Haikou	http://wst.hainan.gov.cn/swjw/rdzt/yqfk/index.html
海南	Hainan	三亚	Sanya	http://wst.hainan.gov.cn/swjw/rdzt/yqfk/index.html
海南	Hainan	三沙	Sansha	http://wst.hainan.gov.cn/swjw/rdzt/yqfk/index.html
海南	Hainan	儋州	Danzhou	http://wst.hainan.gov.cn/swjw/rdzt/yqfk/index.html
重庆	Chongqing	重庆	Chongqing	http://wsjkw.cq.gov.cn/topic/25.jspx
四川	Sichuan	成都	Chengdu	http://cdwjw.chengdu.gov.cn/cdwjw/c135634/list.shtml
四川	Sichuan	自贡	Zigong	http://www.zg.gov.cn/web/swsjsw/dep_gzdt
四川	Sichuan	攀枝花	Panzhihua	http://wjw.panzhihua.gov.cn/zwgk/tzgg/index.shtml
四川	Sichuan	泸州	Luzhou	Wechat Official Account: lzw646000
四川	Sichuan	德阳	Deyang	https://wjw.deyang.gov.cn/e/tags/?tagid=55
四川	Sichuan	绵阳	Mianyang	http://wjw.my.gov.cn/content/column/4770371
四川	Sichuan	广元	Anyuan	http://wsjsw.cngy.gov.cn/New/List/20200129130955410.html
四川	Sichuan	遂宁	Suining	http://swjw.suining.gov.cn/wsyw
四川	Sichuan	内江	Neijiang	http://wsj.neijiang.gov.cn/list/%E5%B7%A5%E4%BD%9C%E5%8A%A8%E6%80%81
四川	Sichuan	乐山	Leshan	https://swjw.leshan.gov.cn/swjj/yqtb/list.shtml
四川	Sichuan	南充	Nanchong	http://wsjsw.nanchong.gov.cn/html/zhengwugongkai/
四川	Sichuan	眉山	Meishan	http://swjw.ms.gov.cn/tzgg.htm
四川	Sichuan	宜宾	Yibin	http://ybwjw.yibin.gov.cn/gzdt/
四川	Sichuan	广安	Guangan	http://wjw.guang-an.gov.cn/gaswshjhsywyh/wsxw/list.shtml
四川	Sichuan	达州	Dazhou	http://wjw.dazhou.gov.cn/Html/zhengwugongkai/gongshigonggao/
四川	Sichuan	雅安	Yaan	http://wjw.yaan.gov.cn/xinwen/list/9bde7157-ef10-478a-9caf-c8bd37688309.html
四川	Sichuan	巴中	Bazhong	http://wsjkw.cnbz.gov.cn/moreList.html?id_minor=7&id_main=4&toName=
四川	Sichuan	资阳	Ziyang	http://swjw.ziyang.gov.cn/index.php?m=content&c=index&a=lists&catid=22
四川	Sichuan	阿坝藏族羌族自治州	Ngawa	http://wjw.abazhou.gov.cn/abwjw/c100002/common_list.shtml
四川	Sichuan	甘孜藏族自治州	Garz	http://wjw.gzz.gov.cn/preview/channel/818.jhtml
四川	Sichuan	凉山彝族自治州	Liangshan	http://wjw.lsz.gov.cn/xwzx/zwjwdt/
贵州	Guizhou	贵阳	Guiyang	http://www.gzhfpc.gov.cn/xwzx_500663/zwyw/index.html
贵州	Guizhou	六盘水	Liupanshui	http://www.gzhfpc.gov.cn/xwzx_500663/zwyw/index.html
贵州	Guizhou	遵义	Zunyi	http://www.gzhfpc.gov.cn/xwzx_500663/zwyw/index.html
贵州	Guizhou	安顺	Anshun	http://www.gzhfpc.gov.cn/xwzx_500663/zwyw/index.html
贵州	Guizhou	毕节	Bijie	http://www.gzhfpc.gov.cn/xwzx_500663/zwyw/index.html
贵州	Guizhou	铜仁	Tongren	http://www.gzhfpc.gov.cn/xwzx_500663/zwyw/index.html
贵州	Guizhou	黔西南布依族苗族自治州	Qianxinan	http://www.gzhfpc.gov.cn/xwzx_500663/zwyw/index.html
贵州	Guizhou	黔东南苗族侗族自治州	Qiandongnan	http://www.gzhfpc.gov.cn/xwzx_500663/zwyw/index.html
贵州	Guizhou	黔南布依族苗族自治州	Qiannan	http://www.gzhfpc.gov.cn/xwzx_500663/zwyw/index.html
云南	Yunnan	昆明	Kunming	http://health.people.com.cn/n1/2020/0122/c14739-31560235.html
云南	Yunnan	曲靖	Qujing	http://ynswsjkw.yn.gov.cn/wjwWebsite/web/col?id=UU157976428326282067&pId=UU145102906505319731&cn=xxgzbd&pcn=ztlm&pid=UU145102906505319731&page=1
云南	Yunnan	玉溪	Yuxi	http://ynswsjkw.yn.gov.cn/wjwWebsite/web/col?id=UU157976428326282067&pId=UU145102906505319731&cn=xxgzbd&pcn=ztlm&pid=UU145102906505319731&page=1
云南	Yunnan	保山	Baoshan	http://ynswsjkw.yn.gov.cn/wjwWebsite/web/col?id=UU157976428326282067&pId=UU145102906505319731&cn=xxgzbd&pcn=ztlm&pid=UU145102906505319731&page=1
云南	Yunnan	昭通	Zhaotong	http://ynswsjkw.yn.gov.cn/wjwWebsite/web/col?id=UU157976428326282067&pId=UU145102906505319731&cn=xxgzbd&pcn=ztlm&pid=UU145102906505319731&page=1
云南	Yunnan	丽江	Lijiang	http://ynswsjkw.yn.gov.cn/wjwWebsite/web/col?id=UU157976428326282067&pId=UU145102906505319731&cn=xxgzbd&pcn=ztlm&pid=UU145102906505319731&page=1
云南	Yunnan	普洱	Puer	http://ynswsjkw.yn.gov.cn/wjwWebsite/web/col?id=UU157976428326282067&pId=UU145102906505319731&cn=xxgzbd&pcn=ztlm&pid=UU145102906505319731&page=1
云南	Yunnan	临沧	Lincang	http://ynswsjkw.yn.gov.cn/wjwWebsite/web/col?id=UU157976428326282067&pId=UU145102906505319731&cn=xxgzbd&pcn=ztlm&pid=UU145102906505319731&page=1
云南	Yunnan	楚雄彝族自治州	Chuxiong	http://ynswsjkw.yn.gov.cn/wjwWebsite/web/col?id=UU157976428326282067&pId=UU145102906505319731&cn=xxgzbd&pcn=ztlm&pid=UU145102906505319731&page=1
云南	Yunnan	红河哈尼族彝族自治州	Honghe	http://ynswsjkw.yn.gov.cn/wjwWebsite/web/col?id=UU157976428326282067&pId=UU145102906505319731&cn=xxgzbd&pcn=ztlm&pid=UU145102906505319731&page=1
云南	Yunnan	文山壮族苗族自治州	Wenshan	http://ynswsjkw.yn.gov.cn/wjwWebsite/web/col?id=UU157976428326282067&pId=UU145102906505319731&cn=xxgzbd&pcn=ztlm&pid=UU145102906505319731&page=1
云南	Yunnan	西双版纳傣族自治州	Xishuangbanna	http://ynswsjkw.yn.gov.cn/wjwWebsite/web/col?id=UU157976428326282067&pId=UU145102906505319731&cn=xxgzbd&pcn=ztlm&pid=UU145102906505319731&page=1
云南	Yunnan	大理白族自治州	Dali	http://ynswsjkw.yn.gov.cn/wjwWebsite/web/col?id=UU157976428326282067&pId=UU145102906505319731&cn=xxgzbd&pcn=ztlm&pid=UU145102906505319731&page=1
云南	Yunnan	德宏傣族景颇族自治州	Dehong	http://ynswsjkw.yn.gov.cn/wjwWebsite/web/col?id=UU157976428326282067&pId=UU145102906505319731&cn=xxgzbd&pcn=ztlm&pid=UU145102906505319731&page=1
云南	Yunnan	怒江傈僳族自治州	Nujiang	http://ynswsjkw.yn.gov.cn/wjwWebsite/web/col?id=UU157976428326282067&cn=xxgzbd&pcn=ztlm&pid=UU145102906505319731
云南	Yunnan	迪庆藏族自治州	Diqing	http://ynswsjkw.yn.gov.cn/wjwWebsite/web/col?id=UU157976428326282067&cn=xxgzbd&pcn=ztlm&pid=UU145102906505319731
西藏	Tibet	拉萨	Lhasa	http://wjw.xizang.gov.cn/xwzx/wsjkdt/
西藏	Tibet	日喀则	Rikaze	http://wjw.xizang.gov.cn/xwzx/wsjkdt/
西藏	Tibet	昌都	Changdu	http://wjw.xizang.gov.cn/xwzx/wsjkdt/
西藏	Tibet	林芝	Linzhi	http://wjw.xizang.gov.cn/xwzx/wsjkdt/
西藏	Tibet	山南地区	Shannan	http://wjw.xizang.gov.cn/xwzx/wsjkdt/
西藏	Tibet	那曲地区	Naqu	http://wjw.xizang.gov.cn/xwzx/wsjkdt/
西藏	Tibet	阿里地区	Ali	http://wjw.xizang.gov.cn/xwzx/wsjkdt/
陕西	Shaanxi	西安	Xian	http://www.sxcdc.com/newstyle/pub_newschannel.asp?chid=100271
陕西	Shaanxi	铜川	Tongchuan	http://www.sxcdc.com/newstyle/pub_newschannel.asp?chid=100272
陕西	Shaanxi	宝鸡	Baoji	http://www.sxcdc.com/newstyle/pub_newschannel.asp?chid=100273
陕西	Shaanxi	咸阳	Xianyang	http://www.sxcdc.com/newstyle/pub_newschannel.asp?chid=100274
陕西	Shaanxi	渭南	Weinan	http://www.sxcdc.com/newstyle/pub_newschannel.asp?chid=100275
陕西	Shaanxi	延安	Yanan	http://www.sxcdc.com/newstyle/pub_newschannel.asp?chid=100276
陕西	Shaanxi	汉中	Hanzhong	http://www.sxcdc.com/newstyle/pub_newschannel.asp?chid=100277
陕西	Shaanxi	榆林	Yulin	http://www.sxcdc.com/newstyle/pub_newschannel.asp?chid=100278
陕西	Shaanxi	安康	Ankang	http://www.sxcdc.com/newstyle/pub_newschannel.asp?chid=100279
陕西	Shaanxi	商洛	Shangluo	http://www.sxcdc.com/newstyle/pub_newschannel.asp?chid=100280
甘肃	Gansu	兰州	Lanzhou	http://wsjk.gansu.gov.cn/channel/list/10910.html
甘肃	Gansu	嘉峪关	Jiayuguan	http://wsjk.gansu.gov.cn/channel/list/10910.html
甘肃	Gansu	金昌	Jinchang	http://wsjk.gansu.gov.cn/channel/list/10910.html
甘肃	Gansu	白银	Baiyin	http://wsjk.gansu.gov.cn/channel/list/10910.html
甘肃	Gansu	天水	Tianshui	http://wsjk.gansu.gov.cn/channel/list/10910.html
甘肃	Gansu	武威	Wuwei	http://wsjk.gansu.gov.cn/channel/list/10910.html
甘肃	Gansu	张掖	Zhangye	http://wsjk.gansu.gov.cn/channel/list/10910.html
甘肃	Gansu	平凉	Pingliang	http://wsjk.gansu.gov.cn/channel/list/10910.html
甘肃	Gansu	酒泉	Jiuquan	http://wsjk.gansu.gov.cn/channel/list/10910.html
甘肃	Gansu	庆阳	Qingyang	http://wsjk.gansu.gov.cn/channel/list/10910.html
甘肃	Gansu	定西	Dingxi	http://wsjk.gansu.gov.cn/channel/list/10910.html
甘肃	Gansu	陇南	Longnan	http://wsjk.gansu.gov.cn/channel/list/10910.html
甘肃	Gansu	临夏回族自治州	Linxia	http://wsjk.gansu.gov.cn/channel/list/10910.html
甘肃	Gansu	甘南藏族自治州	Gannan	http://wsjk.gansu.gov.cn/channel/list/10910.html
青海	Qinghai	西宁	Xining	https://wsjkw.qinghai.gov.cn/ztbd/yqjk/yqtb/index.html
青海	Qinghai	海东	Haidong	https://wsjkw.qinghai.gov.cn/ztbd/yqjk/yqtb/index.html
青海	Qinghai	海北藏族自治州	Haibei	https://wsjkw.qinghai.gov.cn/ztbd/yqjk/yqtb/index.html
青海	Qinghai	黄南藏族自治州	Huangnan	https://wsjkw.qinghai.gov.cn/ztbd/yqjk/yqtb/index.html
青海	Qinghai	海南藏族自治州	Hainan	https://wsjkw.qinghai.gov.cn/ztbd/yqjk/yqtb/index.html
青海	Qinghai	果洛藏族自治州	Guoluo	https://wsjkw.qinghai.gov.cn/ztbd/yqjk/yqtb/index.html
青海	Qinghai	玉树藏族自治州	Yushu	https://wsjkw.qinghai.gov.cn/ztbd/yqjk/yqtb/index.html
青海	Qinghai	海西蒙古族藏族自治州	Haixi	https://wsjkw.qinghai.gov.cn/ztbd/yqjk/yqtb/index.html
宁夏	Ningxia	银川	Yinchuan	http://www.nxnews.net/sz/nxdj/202001/t20200122_6561872.html
宁夏	Ningxia	石嘴山	Shizuishan	http://topic.nxnews.net/2020/2020kjfy/2020kjwztt/202002/t20200204_6572930.html
宁夏	Ningxia	吴忠	Wuzhong	http://topic.nxnews.net/2020/2020kjfy/2020nxqktb/202001/t20200128_6565426.html
宁夏	Ningxia	灵武	Lingwu	http://topic.nxnews.net/2020/2020kjfy/2020nxqktb/202001/t20200130_6567277.html
宁夏	Ningxia	固原	Guyuan	http://www.nxnews.net/sz/nxdj/202001/t20200125_6563518.html
宁夏	Ningxia	中卫	Zhongwei	http://www.nxnews.net/sz/nxdj/202001/t20200124_6563069.html
新疆	Xinjiang	乌鲁木齐	Urumqi	http://www.xjhfpc.gov.cn/tzgg_.htm
新疆	Xinjiang	克拉玛依	Kelamayi	http://www.xjhfpc.gov.cn/tzgg_.htm
新疆	Xinjiang	吐鲁番	Turpan	http://www.xjhfpc.gov.cn/tzgg_.htm
新疆	Xinjiang	哈密地区	Hami	http://www.xjhfpc.gov.cn/tzgg_.htm
新疆	Xinjiang	昌吉回族自治州	Changji	http://www.xjhfpc.gov.cn/tzgg_.htm
新疆	Xinjiang	博尔塔拉蒙古自治州	Bortala	http://www.xjhfpc.gov.cn/tzgg_.htm
新疆	Xinjiang	巴音郭楞蒙古自治州	Bayingol	http://www.xjhfpc.gov.cn/tzgg_.htm
新疆	Xinjiang	阿克苏地区	Aksu	http://www.xjhfpc.gov.cn/tzgg_.htm
新疆	Xinjiang	克孜勒苏柯尔克孜自治州	Kizilsu	http://www.xjhfpc.gov.cn/tzgg_.htm
新疆	Xinjiang	喀什地区	Kashgar	http://www.xjhfpc.gov.cn/tzgg_.htm
新疆	Xinjiang	和田地区	Hotan	http://www.xjhfpc.gov.cn/tzgg_.htm
新疆	Xinjiang	伊犁哈萨克自治州	Ili	http://www.xjhfpc.gov.cn/tzgg_.htm
新疆	Xinjiang	塔城地区	Tarbagatay	http://www.xjhfpc.gov.cn/tzgg_.htm
新疆	Xinjiang	阿勒泰地区	Altay	http://www.xjhfpc.gov.cn/tzgg_.htm
